# Supplementary material for: A Survey-Based Analysis of Injuries to Horses Associated with Transport by Road in New Zealand
Source: Animals (Basel). 2022 Jan 21;12(3):259. doi: 10.3390/ani12030259 (PMC8833432; doi:10.3390/ani12030259)
Supplement: Supplementary file 1 [file animals-12-00259-s001.zip]

Archive with 1 entries (1 files):
- animals-1539755-supplementary.pdf
